# Supplementary material for: POSoligo software for in vitro gene synthesis
Source: Sci Rep. 2024 May 15;14:11117. doi: 10.1038/s41598-024-59497-3 (PMC11096389; doi:10.1038/s41598-024-59497-3)
Supplement: Supplementary file 2 — Supplementary Information 2. [file 41598_2024_59497_MOESM2_ESM.seq]

CTTAATGCAACTTAGATCTTTTATTTCTAGAGGGTCTTACTTCTTGGGCCCACAAACCGTAGCAGGAGCATGAAGCAACT
CGAAACTGAGTACAACGACCCTGTAAGGCTGGTAACCAACGCCGTTTGTAGGTTGAAATCCATAACTTTGGAGGGGGAAG
TAACAGTTGAACCCCTCCACCCCATTGCAAGGTGTGCTACCAGCCTGGTATATTTCGGTACTTATGTCTCGCTCGAACGG
TTTAAGGTTACTTTTTCTAAACAGGCGGTAAAGATAGTTATAGTTACCCCCGACTTTGCTATCAAGATTGTTAGAATTCC
ACGCGATAACACAACCAGTGAAGTCATCTGGCAATTTGTAGTTATAGTCTGCAATCTTACCTGTTTGGCCCGGTGCAATT
TGCCTAACTTCATCCCCCCTGATTACAAAACTGTCGGCGTACACGTTGGTAAAGCAAAGGTCGTTAAGTTTTGTCGGGCT
CACCCCATAACACTTAAAGGTACTAAAGGAGGCTGAGTTATACAGCACAGAATAGTCAGCAACACAATTAGATATTCTCT
TCCGATTCCACGCATAGACTGACGCGAATCTGGTTGCGTTGAATACCTCTCCAAACGGACAGAGATTCGTTATGTTAGGG
AATCGTACGATACTCTCCGTCGGTTGTACGCGCATCTCTAGAGTCGGTGTCTTCTATGGAGGTCAAAACAGCGTGGATGG
CGTCTCCAGGCGATCTGACGGTTCATTAAACGAGCTCTGCTTATATAGACCTCCCACCGTACACGCCTACCGCCCATTTG
CGTCAATGGGGCGGAGTTGTTACGACATTTTGGAAAGTCCCGTTGATTTTGGTGCCAAAACAAACTCCCATTGACGTCAA
TGGGGTGGAGACTTGGAAAATCCCCGTGAGTCAACCGCTATCCACGCCCATTGATGTACTGCCAAAACCGCATCACCATG
GTAATAGCGATGACTAATACGTAGATGTACTGCCAGGTAGGAAAGTCCCATAAGGTCATGTACTGGCATATGCAGGCGGG
CATTACCGTAGTTATGTACGCGACTCATATATGGCTATGACTATGACCCGTATGATACTATATTACTAGTCCATATCAAT
GTCACATGCGTTATGTGGACTGATCATATAATGTACATTATGAATTGATCACGTAGCAATGGCAAGGCTCATGGGCTGAC
CTAAATAGAT
